# Supplementary material for: Microtubules in Martini: Parameterizing a heterogeneous elastic-network towards a mechanically accurate microtubule
Source: PNAS Nexus. 2025 Jun 21;4(7):pgaf202. doi: 10.1093/pnasnexus/pgaf202 (PMC12208291; doi:10.1093/pnasnexus/pgaf202)
Supplement: pgaf202_Supplementary_Data [file pgaf202_supplementary_data.zip]

Archive with 2 entries (2 files):
- PNASNEXUS-PNASNEXUS-2024-01258RR-s01.pdf
- PNASNEXUS-PNASNEXUS-2024-01258RR-s02.mov
